# Supplementary material for: The prevalence, prevention, and treatment of cardiovascular diseases in Twelve African Countries (2014–2019): An analysis of the World Health Organisation STEPwise approach to chronic disease risk factor surveillance
Source: PLoS One. 2026 Mar 25;21(3):e0320276. doi: 10.1371/journal.pone.0320276 (PMC13016339; doi:10.1371/journal.pone.0320276)
Supplement: S1 File — R R script used to generate the dataset for analysis. (ZIP) [file pone.0320276.s001.zip]

Archive with 6 entries (5 files):
- codes/
- codes/1_Create_dataset_for_analysis.R
- codes/2_who_steps_ncd_data_cleaning_code_2024.R
- codes/3_CVD_Analysis_SSA_2024_FINAL.Rmd
- codes/4_CVD sensitivity analysis 2025.R
- codes/Functions_rmph.R
